# Supplementary material for: Composted PBST Biodegradable Mulch Film Residues Enhance Crop Development: Insights into Microbial Community Assembly, Network Interactions, and Soil Metabolism
Source: Plants (Basel). 2025 Jun 20;14(13):1902. doi: 10.3390/plants14131902 (PMC12252030; doi:10.3390/plants14131902)
Supplement: Supplementary file 1 [file plants-14-01902-s001.zip]

Archive with 1 entries (1 files):
- plants-3623483-supplementary.pdf
